# Supplementary material for: Random Forest Modelling of High-Dimensional Mixed-Type Data for Breast Cancer Classification
Source: Cancers (Basel). 2021 Feb 27;13(5):991. doi: 10.3390/cancers13050991 (PMC7956671; doi:10.3390/cancers13050991)
Supplement: Supplementary file 1 [file cancers-13-00991-s001.zip]

Archive with 8 entries (8 files):
- cancers_SuppFigure_S1.ai
- cancers_SuppTable_S1.xlsx
- cancers_SuppTable_S2.xlsx
- cancers_SuppTable_S3.xlsx
- cancers_SuppTable_S4.xlsx
- cancers_SuppTable_S5.xlsx
- cancers_SuppTable_S6.xlsx
- Supplementary Methods.docx
