# Supplementary material for: Random Forest Modelling of High-Dimensional Mixed-Type Data for Breast Cancer Classification
Source: Cancers (Basel). 2021 Feb 27;13(5):991. doi: 10.3390/cancers13050991 (PMC7956671; doi:10.3390/cancers13050991)
Supplement: Supplementary file 1 [file cancers-13-00991-s001.zip › cancers_SuppTable_S1.xlsx]

## Sheet: UCI Machine Learning Repository
Supplementary Table S1
					Pred. K			ARI			Cluster Purity			Feature Purity			CHI
Datatype	Dataset	Classes	n	p	RF	RRF	CIF	RF	RRF	CIF	RF	RRF	CIF	RF	RRF	CIF	RF	RRF	CIF
Numeric	Iris	3	150	4	4	5	6	0.6	0.51	0.51	0.89	0.89	0.89	-	-	-	407	422	440
	Breast	2	569	30	5	5	6	0.45	0.52	0.36	0.93	0.93	0.93	-	-	-	274	250	426
	Glass	7	214	9	7	8	6	0.17	0.26	0.19	0.63	0.73	0.64	-	-	-	42	38	46
Categorical	Soybean	19	296	35	11	9	9	0.39	0.38	0.39	0.64	0.63	0.56	0.41	0.36	0.37	-	-	-
	Zoo	7	101	16	8	5	9	0.51	0.68	0.54	0.88	0.82	0.92	0.54	0.42	0.57	-	-	-
	Voting	2	232	16	3	4	5	0.26	0.33	0.24	0.81	0.84	0.87	0.3	0.26	0.32	-	-	-
Mixed	Credit	2	1000	(7/13)	5	5	6	0.02	0.06	0.01	0.7	0.7	0.7	0.06	0.05	0.08	24	149	32
	Liver	2	579	(10/1)	6	6	3	0.07	0.07	0.03	0.72	0.72	0.72	0	0	0.4	21	22	32
	Census	2	2000	(6/8)	9	8	9	0.03	0.07	0.07	0.8	0.8	0.81	0.08	0.08	0.12	3	4	4
