# Supplementary material for: Random Forest Modelling of High-Dimensional Mixed-Type Data for Breast Cancer Classification
Source: Cancers (Basel). 2021 Feb 27;13(5):991. doi: 10.3390/cancers13050991 (PMC7956671; doi:10.3390/cancers13050991)
Supplement: Supplementary file 1 [file cancers-13-00991-s001.zip › cancers_SuppTable_S2.xlsx]

## Sheet: ICGC
Supplementary Table S2
Rearrangement signature	RF	RRF	unconCIF	condCIF
1	6	6	6	6
2	3	3	4	5
3	5	5	5	1
4	2	2	1	4
5	4	4	3	3
6	1	1	2	2
