# Supplementary material for: Random Forest Modelling of High-Dimensional Mixed-Type Data for Breast Cancer Classification
Source: Cancers (Basel). 2021 Feb 27;13(5):991. doi: 10.3390/cancers13050991 (PMC7956671; doi:10.3390/cancers13050991)
Supplement: Supplementary file 1 [file cancers-13-00991-s001.zip › cancers_SuppTable_S3.xlsx]

## Sheet: ICGC features
Supplementary Table S3 - ICGC features (PMID: 27135926)
Clinicopathological	Genomics	Mutational signatures	Rearrangement signatures	Genomic scars	Somatic mutation status	Germline mutation status
(n = 9)	(n = 6)	(n = 12)	(n = 6)	(n = 8)	(n = 93)	(n = 11)
Tumour grade	# of indels	MS1	RS1	LST	AKT1	ATM
Grade	# of substitutions	MS2	RS2	HRD	AKT2	ATR
DCIS grade	# of rearrangements	MS3	RS3	Whole chr LOH	APC	BRCA1
# of positive LNs	# of kataegis foci	MS5	RS4	Telomeric LOH	ARID1A	BRCA2
Histopathological subtype	Aberrant cell fraction	MS6	RS5	Interstitial LOH	ARID1B	BRIP1
ER status	Ploidy	MS8	RS6	Whole chr AI	ASXL1	CDH1
HER2 status		MS13		Telomeric AI	ATM	CHEK2
PR status		MS17		Interstitial AI	ATR	PMS2
Menopausal status		MS18			ATRX	PTEN
		MS20			AXIN1	RAD50
		MS26			BCOR	TP53
		MS30			BRAF
					BRCA1
					BRCA2
					BUB1B
					CASP8
					CBFB
					CBLB
					CCND1
					CCND3
					CCNE1
					CDH1
					CDK6
					CDKN1B
					CDKN2A
					CDKN2B
					CIC
					CNOT3
					CREBBP
					CTCF
					CUX1
					DNMT3A
					ECT2L
					EGFR
					ERBB2
					ERBB3
					ERCC4
					ESR1
					FBXW7
					FGFR1
					FGFR2
					FOXA1
					FOXP1
					GATA3
					GNAS
					HRAS
					IGF1R
					KDM6A
					KRAS
					MAP2K4
					MAP3K1
					MDM2
					MED23
					MEN1
					MLH1
					MLL2
					MLL3
					MLLT4
					MSH2
					MYC
					NCOR1
					NF1
					NF2
					NOTCH1
					NOTCH2
					NRAS
					PALB2
					PBRM1
					PDGFRA
					PHF6
					PIK3CA
					PIK3R1
					PMS2
					PRDM1
					PREX2
					PTEN
					RB1
					RHOA
					RUNX1
					SETD2
					SF3B1
					SMAD4
					SMARCA4
					SPEN
					STAG2
					STK11
					TBX3
					TET2
					TP53
					USP9X
					XBP1
					ZFP36L1
					ZNF217

## Sheet: SCAN-B features
Supplementary Table S3 - SCAN-B features (PMID: 31570822)
Clinicopathological	Genomics	Mutational signatures	Rearrangement signatures	Genomic scars	Somatic mutation status	Germline mutation status	Methylation status
(n = 8)	(n = 5)	(n = 11)	(n = 6)	(n = 3)	(n = 18)	(n = 3)	(n = 1)
Tumour grade	# of indels	MS1	RS1	LST	BRCA1	BRCA1	BRCA1
# of positive LNs	# of substitutions	MS2	RS2	HRD	BRCA1 (biallelic)	BRCA2
Histopathological subtype	# of rearrangements	MS3	RS3	AI	BRCA1 (monoallelic)	PALB2
ER status	Tumour fraction	MS5	RS4		BRCA2
HER2 status	Ploidy	MS6	RS5		BRCA2 (biallelic)
PR status		MS8	RS6		BRCA2 (monoallelic)
Ki67 status		MS13			CCNE1 (amplification)
AIMS		MS17			CDKN2A
		MS18			EGFR (amplification)
		MS20			MCL1 (amplification)
		MS26			MYC (amplification)
					PALB2 (biallelic)
					PALB2 (monoallelic)
					PIK3CA3
					PTEN
					RB1
					TERC (amplification)
					TP53
