# Supplementary material for: Random Forest Modelling of High-Dimensional Mixed-Type Data for Breast Cancer Classification
Source: Cancers (Basel). 2021 Feb 27;13(5):991. doi: 10.3390/cancers13050991 (PMC7956671; doi:10.3390/cancers13050991)
Supplement: Supplementary file 1 [file cancers-13-00991-s001.zip › cancers_SuppTable_S4.xlsx]

## Sheet: ICGC RF
Supplementary Table S4 - ICGC RF
	Cluster 1	Cluster 2	Cluster 3	Cluster 4	Cluster 5
	(n = 215)	(n = 70)	(n = 73)	(n = 105)	(n = 70)
ER
Positive	163 (75.81%)	69 (98.57%)	71 (97.26%)	43 (40.95%)	0 (0.00%)
HER2
Positive	61 (28.37%)	4 (5.71%)	0 (0.00%)	4 (3.81%)	2 (2.86%)
PR
Positive	121 (56.28%)	67 (95.71%)	69 (94.52%)	37 (35.24%)	1 (1.43%)
Unknown	7 (3.26%)	0 (0.00%)	0 (0.00%)	2 (1.9%)	0 (0.00%)
Tumour grade
1	13 (6.05%)	7 (10%)	15 (20.55%)	0 (0.00%)	0 (0.00%)
2	43 (20%)	44 (62.86%)	44 (60.27%)	16 (15.24%)	5 (7.14%)
3	105 (48.84%)	14 (20%)	12 (16.44%)	79 (75.24%)	60 (85.71%)
Unknown	54 (25.12%)	5 (7.14%)	2 (2.74%)	10 (9.52%)	5 (7.14%)
# of involved lymph nodes
0	43 (20%)	22 (31.43%)	32 (43.84%)	30 (28.57%)	24 (34.29%)
1-3	35 (16.28%)	22 (31.43%)	19 (26.03%)	22 (20.95%)	12 (17.14%)
>=4	33 (15.35%)	11 (15.71%)	15 (20.55%)	9 (8.57%)	2 (2.86%)
Unknown	104 (48.37%)	15 (21.43%)	7 (9.59%)	44 (41.9%)	32 (45.71%)
