# Supplementary material for: Random Forest Modelling of High-Dimensional Mixed-Type Data for Breast Cancer Classification
Source: Cancers (Basel). 2021 Feb 27;13(5):991. doi: 10.3390/cancers13050991 (PMC7956671; doi:10.3390/cancers13050991)
Supplement: Supplementary file 1 [file cancers-13-00991-s001.zip › cancers_SuppTable_S5.xlsx]

## Sheet: ICGC RRF
Supplementary Table S5 - ICGC RRF
	Cluster 1	Cluster 2	Cluster 3	Cluster 4	Cluster 5	Cluster 6	Cluster 7
	(n = 59)	(n = 134)	(n = 68)	(n = 67)	(n = 60)	(n = 42)	(n = 103)
ER
Positive	29 (49.15%)	121 (90.3%)	66 (97.06%)	36 (53.73%)	43 (71.67%)	30 (71.43%)	21 (20.39%)
HER2
Positive	18 (30.51%)	19 (14.18%)	0 (0.00%)	5 (7.46%)	18 (30%)	9 (21.43%)	2 (1.94%)
PR
Positive	19 (32.2%)	111 (82.84%)	64 (94.12%)	30 (44.78%)	25 (41.67%)	24 (57.14%)	22 (21.36%)
Unknown	2 (3.39%)	2 (1.49%)	0 (0.00%)	1 (1.49%)	2 (3.33%)	2 (4.76%)	0 (0.00%)
Tumour grade
1	0 (0.00%)	9 (6.72%)	14 (20.59%)	4 (5.97%)	3 (5%)	5 (11.9%)	0 (0.00%)
2	4 (6.78%)	55 (41.04%)	44 (64.71%)	15 (22.39%)	9 (15%)	14 (33.33%)	11 (10.68%)
3	38 (64.41%)	50 (37.31%)	9 (13.24%)	39 (58.21%)	33 (55%)	16 (38.1%)	85 (82.52%)
Unknown	17 (28.81%)	20 (14.93%)	1 (1.47%)	9 (13.43%)	15 (25%)	7 (16.67%)	7 (6.8%)
# of involved lymph nodes
0	11 (18.64%)	38 (28.36%)	29 (42.65%)	16 (23.88%)	12 (20%)	9 (21.43%)	36 (34.95%)
1-3	13 (22.03%)	28 (20.9%)	18 (26.47%)	12 (17.91%)	12 (20%)	6 (14.29%)	21 (20.39%)
>=4	4 (6.78%)	21 (15.67%)	15 (22.06%)	11 (16.42%)	9 (15%)	6 (14.29%)	4 (3.88%)
Unknown	31 (52.54%)	47 (35.07%)	6 (8.82%)	28 (41.79%)	27 (45%)	21 (50%)	42 (40.78%)
