# Supplementary material for: Random Forest Modelling of High-Dimensional Mixed-Type Data for Breast Cancer Classification
Source: Cancers (Basel). 2021 Feb 27;13(5):991. doi: 10.3390/cancers13050991 (PMC7956671; doi:10.3390/cancers13050991)
Supplement: Supplementary file 1 [file cancers-13-00991-s001.zip › cancers_SuppTable_S6.xlsx]

## Sheet: ICGC
Supplementary Table S6 - ICGC
	Cluster 1	Cluster 2	Cluster 3	Cluster 4	Cluster 5	Cluster 6	Cluster 7
	(n = 69)	(n = 63)	(n = 118)	(n = 104)	(n = 21)	(n = 80)	(n = 78)
ER
Positive	41 (59.42%)	63 (100%)	116 (98.31%)	103 (99.04%)	20 (95.24%)	0 (0.00%)	3 (3.85%)
HER2
Positive	60 (86.96%)	0 (0.00%)	2 (1.69%)	5 (4.81%)	0 (0.00%)	2 (2.5%)	2 (2.56%)
PR
Positive	29 (42.03%)	60 (95.24%)	110 (93.22%)	75 (72.12%)	17 (80.95%)	2 (2.5%)	2 (2.56%)
Unknown	3 (4.35%)	0 (0.00%)	1 (0.85%)	4 (3.85%)	1 (4.76%)	0 (0.00%)	0 (0.00%)
Tumour grade
1	0 (0.00%)	13 (20.63%)	17 (14.41%)	5 (4.81%)	0 (0.00%)	0 (0.00%)	0 (0.00%)
2	6 (8.7%)	39 (61.9%)	68 (57.63%)	16 (15.38%)	8 (38.1%)	5 (6.25%)	10 (12.82%)
3	16 (23.19%)	9 (14.29%)	29 (24.58%)	75 (72.12%)	11 (52.38%)	69 (86.25%)	61 (78.21%)
Unknown	47 (68.12%)	2 (3.17%)	4 (3.39%)	8 (7.69%)	2 (9.52%)	6 (7.5%)	7 (8.97%)
# of involved lymph nodes
0	2 (2.9%)	31 (49.21%)	39 (33.05%)	29 (27.88%)	4 (19.05%)	29 (36.25%)	17 (21.79%)
1-3	1 (1.45%)	14 (22.22%)	37 (31.36%)	28 (26.92%)	10 (47.62%)	12 (15%)	8 (10.26%)
>=4		12 (19.05%)	24 (20.34%)	23 (22.12%)	2 (9.52%)	2 (2.5%)	7 (8.97%)
Unknown	66 (95.65%)	6 (9.52%)	18 (15.25%)	24 (23.08%)	5 (23.81%)	37 (46.25%)	46 (58.97%)
BRCA1/2 status
BRCA1
Germline	0 (0.00%)	1 (1.59%)	0 (0.00%)	2 (1.92%)	0 (0.00%)	24 (30.00%)	3 (3.85%)
Somatic	1 (1.45%)	0 (0.00%)	0 (0.00%)	2 (1.92%)	0 (0.00%)	1 (1.25%)	1 (1.28%)
BRCA2
Germline	1 (1.45%)	0 (0.00%)	0 (0.00%)	2 (1.92%)	18 (85.71%)	8 (10.00%)	2 (2.56%)
Somatic	3 (4.35%)	0 (0.00%)	1 (0.85%)	2 (1.92%)	2 (9.52%)	2 (2.50%)	0 (0.00%)
Mutational status
RAD50
Germline	1 (1.45%)	1 (1.59%)	0 (0.00%)	0 (0.00%)	0 (0.00%)	0 (0.00%)	1 (1.28%)
PALB2
Somatic	0 (0.00%)	0 (0.00%)	0 (0.00%)	1 (0.96%)	1 (4.76%)	0 (0.00%)	1 (1.28%)
TP53
Germline	0 (0.00%)	0 (0.00%)	0 (0.00%)	1 (0.96%)	0 (0.00%)	0 (0.00%)	0 (0.00%)
Somatic	34 (49.28%)	0 (0.00%)	1 (0.85%)	55 (52.88%)	3 (14.29%)	75 (93.75%)	57 (73.08%)
PIK3CA3
Somatic	20 (28.99%)	32 (50.79%)	56 (47.46%)	22 (21.15%)	1 (4.76%)	12 (15.00%)	16 (20.51%)
PTEN
Germline	0 (0.00%)	1 (1.59%)	0 (0.00%)	0 (0.00%)	0 (0.00%)	0 (0.00%)	1 (1.28%)
Somatic	3 (4.35%)	4 (6.35%)	9 (7.63%)	8 (7.69%)	5 (23.91%)	35 (43.75%)	21 (26.92%)
RB1
Somatic	4 (5.79%)	0 (0.00%)	2 (1.69%)	2 (1.92%)	1 (4.76%)	28 (35.00%)	12 (15.38%)
CDKN2A
Somatic	3 (4.35%)	0 (0.00%)	4 (3.39%)	4 (3.85%)	2 (9.52%)	7 (8.75%)	4 (5.13%)
HRDetect
Positive	1 (1.45%)	0 (0.00%)	0 (0.00%)	9 (8.65%)	21 (100%)	79 (98.75%)	9 (11.54%)
Unknown	1 (1.45%)	0 (0.00%)	1 (0.85%)	0 (0.00%)	0 (0.00%)	0 (0.00%)	4 (5.13%)
Genomic instability
Mutational burden (per Mbp)	1.48 (31 - 29.09)	0.56 (1 - 1.06)	0.71 (1 - 23.78)	1.18 (9 - 10.78)	2.07 (33 - 3.76)	2.92 (56 - 9.5)	1.41 (2 - 27.28)
# of structural rearrangements	162 (31 - 570)	5 (1 - 74)	31 (1 - 301)	130 (9 - 989)	127 (33 - 333)	274.5 (56 - 1221)	110.5 (2 - 607)
# of indels	220 (44 - 2535)	139 (48 - 533)	148.5 (47 - 19436)	215.5 (34 - 3088)	419 (171 - 1069)	417.5 (102 - 1512)	252 (19 - 66764)

## Sheet: SCAN-B
Supplementary Table S6 - SCAN-B
	Cluster 1	Cluster 2	Cluster 3	Cluster 4	Cluster 5	Cluster 6
	(n = 59)	(n = 61)	(n = 18)	(n = 21)	(n = 43)	(n = 39)
Age
Median (range)	56 (26 - 85)	63 (32 - 91)	50 (28 - 73)	58 (47 - 90)	72 (52 - 91)	54.5 (31 - 88)
Unknown	0 (0.00%)	0 (0.00%)	1 (5.56%)	1 (4.76%)	2 (4.65%)	5 (12.82%)
Tumour T
T1	31 (52.54%)	26 (42.62%)	7 (38.89%)	10 (47.62%)	19 (44.19%)	19 (48.72%)
T2	23 (38.98%)	30 (49.18%)	8 (44.44%)	9 (42.86%)	20 (46.51%)	17 (43.59%)
T3	3 (5.08%)	2 (3.28%)	2 (11.11%)	0 (0.00%)	2 (4.65%)	2 (5.13%)
T4	0 (0.00%)	1 (1.64%)	0 (0.00%)	1 (4.76%)	1 (2.33%)	0 (0.00%)
Tx	2 (3.39%)	2 (3.28%)	1 (5.56%)	1 (4.76%)	0 (0.00%)	1 (2.56%)
Unknown	0 (0.00%)	0 (0.00%)	0 (0.00%)	0 (0.00%)	1 (2.33%)	0 (0.00%)
Tumour N
N0	38 (64.41%)	45 (73.77%)	10 (55.56%)	14 (66.67%)	24 (55.81%)	25 (64.1%)
N1	17 (28.81%)	13 (21.31%)	8 (44.44%)	6 (28.57%)	7 (16.28%)	8 (20.51%)
N2	1 (1.69%)	2 (3.28%)	0 (0.00%)	1 (4.76%)	7 (16.28%)	3 (7.69%)
N3	3 (5.08%)	0 (0.00%)	0 (0.00%)	0 (0.00%)	5 (11.63%)	3 (7.69%)
Nx	0 (0.00%)	1 (1.64%)	0 (0.00%)	0 (0.00%)	0 (0.00%)	0 (0.00%)
Tumour grade
2	0 (0.00%)	2 (3.28%)	0 (0.00%)	2 (9.52%)	24 (55.81%)	0 (0.00%)
3	59 (100%)	57 (93.44%)	17 (94.44%)	19 (90.48%)	18 (41.86%)	39 (100%)
Unknown	0 (0.00%)	2 (3.28%)	1 (5.56%)	0 (0.00%)	1 (2.33%)	0 (0.00%)
# of involved lymph nodes
0	37 (62.71%)	42 (68.85%)	8 (44.44%)	13 (61.9%)	23 (53.49%)	26 (66.67%)
1-3	16 (27.12%)	13 (21.31%)	7 (38.89%)	7 (33.33%)	7 (16.28%)	8 (20.51%)
>=4	4 (6.78%)	2 (3.28%)	0 (0.00%)	1 (4.76%)	12 (27.91%)	5 (12.82%)
Unknown	2 (3.39%)	4 (6.56%)	3 (16.67%)	0 (0.00%)	1 (2.33%)	0 (0.00%)
BRCA1/2 status
BRCA1
Germline	1 (1.69%)	0 (0.00%)	13 (72.22%)	0 (0.00%)	0 (0.00%)	5 (12.82%)
Somatic	1 (1.69%)	0 (0.00%)	5 (27.78%)	0 (0.00%)	0 (0.00%)	0 (0.00%)
Hyper methylation	52 (88.14%)	2 (3.28%)	0 (0.00%)	0 (0.00%)	0 (0.00%)	3 (7.69%)
BRCA2
Germline	1 (1.69%)	0 (0.00%)	0 (0.00%)	4 (19.05%)	0 (0.00%)	2 (5.13%)
Somatic	0 (0.00%)	0 (0.00%)	0 (0.00%)	3 (14.29%)	0 (0.00%)	0 (0.00%)
Mutational status
RAD51C
Hyper methylation	0 (0.00%)	0 (0.00%)	0 (0.00%)	6 (28.57%)	0 (0.00%)	0 (0.00%)
PALB2
Germline	0 (0.00%)	0 (0.00%)	0 (0.00%)	4 (19.05%)	0 (0.00%)	1 (2.56%)
TP53
Somatic	53 (89.84%)	56 (91.80%)	18 (100%)	6 (28.57%)	3 (6.98%)	12 (30.77%)
PIK3CA3
Somatic	4 (6.78%)	10 (16.39%)	2 (11.11%)	2 (9.52%)	14 (32.56%)	4 (10.26%)
PTEN
Somatic	23 (38.98%)	14 (22.95%)	5 (27.78%)	6 (28.57%)	2 (4.65%)	8 (20.51%)
RB1
Somatic	22 (37.29%)	20 (32.79%)	8 (44.44%)	7 (33.33%)	1 (2.33%)	3 (7.69%)
CDKN2A
Somatic	8 (13.56%)	1 (1.64%)	4 (22.22%)	2 (9.52%)	5 (11.63%)	0 (0.00%)
HRDetect
Positive	58 (98.31%)	21 (34.43%)	18 (100%)	19 (90.48%)	2 (4.65%)	21 (53.85%)
Genomic instability
Mutational burden (per Mbp)	2.33 (0.99 - 6.44)	1.25 (0.15 - 4.11)	1.91 (0.99 - 4.62)	2.45 (0.58 - 4.72)	0.56 (0.03 - 2.33)	0.63 (0.03 - 7.12)
# of structural rearrangements	279 (144 - 1011)	88 (7 - 489)	253 (105 - 337)	89 (49 - 280)	24 (1 - 277)	39 (4 - 228)
# of indels	633 (104 - 14790)	194 (18 - 38541)	488 (242 - 1146)	571 (124 - 1181)	47 (0 - 266)	57 (2 - 11991)
